# Supplementary material for: PDMS-Parylene Hybrid, Flexible Microfluidics for Real-Time Modulation of 3D Helical Inertial Microfluidics
Source: Micromachines (Basel). 2018 May 23;9(6):255. doi: 10.3390/mi9060255 (PMC6187561; doi:10.3390/mi9060255)
Supplement: Supplementary file 1 [file micromachines-09-00255-s001.zip]

Archive with 4 entries (3 files):
- supplementary/
- supplementary/Figure S1.jpg
- supplementary/Supplementary video 1_Real-time tuning of inertial focusing (5 micron).mp4
- supplementary/Supplementary video 2_Real-time tuning of inertial focusing (10 micron).mp4
